# Supplementary material for: Trajectories of cognitive change following stroke: stepwise decline towards dementia in the elderly
Source: Brain Commun. 2022 May 24;4(3):fcac129. doi: 10.1093/braincomms/fcac129 (PMC9161377; doi:10.1093/braincomms/fcac129)
Supplement: fcac129_Supplementary_Data [file fcac129_supplementary_data.zip]

Archive with 5 entries (5 files):
- Original Submission - Author's Response.pdf
- Original Submission - Decision Letter.pdf
- Original Submission.pdf
- Revision 1 - Decision Letter.pdf
- Supplementary Document.docx
